# Supplementary material for: New Insights into the Implication of Epigenetic Alterations in the EMT of Triple Negative Breast Cancer
Source: Cancers (Basel). 2019 Apr 18;11(4):559. doi: 10.3390/cancers11040559 (PMC6521131; doi:10.3390/cancers11040559)
Supplement: Supplementary file 1 [file cancers-11-00559-s001.zip]

Archive with 63 entries (57 files):
- Interactive_Network/.DS_Store
- Interactive_Network/~$gend Figure1.docx
- Interactive_Network/config.json
- Interactive_Network/css/
- Interactive_Network/css/style.css
- Interactive_Network/css/tablet.css
- Interactive_Network/data.json
- Interactive_Network/htaccess_example
- Interactive_Network/images/
- Interactive_Network/images/.DS_Store
- Interactive_Network/images/2pills.png
- Interactive_Network/images/Acethylation.png
- Interactive_Network/images/Acethylation_rose.png
- Interactive_Network/images/blank.gif
- Interactive_Network/images/CC.png
- Interactive_Network/images/EMT.png
- Interactive_Network/images/EMT_blanc.png
- Interactive_Network/images/fancybox_loading.gif
- Interactive_Network/images/fancybox_sprite.png
- Interactive_Network/images/Gears.png
- Interactive_Network/images/Images Network.key
- Interactive_Network/images/Images Network.pptx
- Interactive_Network/images/info.png
- Interactive_Network/images/jisc-logo-small.png
- Interactive_Network/images/lncRNA.png
- Interactive_Network/images/lncRNA_vert.png
- Interactive_Network/images/Logos.png
- Interactive_Network/images/Methylation.png
- Interactive_Network/images/Methylation_rouge.png
- Interactive_Network/images/miRNA_bleu.png
- Interactive_Network/images/oii.png
- Interactive_Network/images/oii_brand.png
- Interactive_Network/images/oii_text.png
- Interactive_Network/images/Pacman.png
- Interactive_Network/images/rainbow.png
- Interactive_Network/images/Receptor_orange 1.png
- Interactive_Network/images/Receptor_orange.png
- Interactive_Network/images/sprite.png
- Interactive_Network/images/Structure.png
- Interactive_Network/images/Transcription_Factor.png
- Interactive_Network/images/zoom_in.png
- Interactive_Network/images/zoom_out.png
- Interactive_Network/images/zoom_reset.png
- Interactive_Network/index.html
- Interactive_Network/js/
- Interactive_Network/js/excanvas.js
- Interactive_Network/js/fancybox/
- Interactive_Network/js/fancybox/jquery.fancybox.css
- Interactive_Network/js/fancybox/jquery.fancybox.pack.js
- Interactive_Network/js/jquery/
- Interactive_Network/js/jquery/jquery.min.js
- Interactive_Network/js/main.js
- Interactive_Network/js/sigma/
- Interactive_Network/js/sigma/_sigma.min.js
- Interactive_Network/js/sigma/parseGexf_fin.js
- Interactive_Network/js/sigma/sigma.js
- Interactive_Network/js/sigma/sigma.min.js
- Interactive_Network/js/sigma/sigma.parseGexf.js
- Interactive_Network/js/sigma/sigma.parseJson.js
- Interactive_Network/Legend Figure1.docx
- Interactive_Network/README.txt
- Interactive_Network/Thumbs.db
- Interactive_Network/web.config
