# Supplementary material for: New Insights into the Implication of Epigenetic Alterations in the EMT of Triple Negative Breast Cancer
Source: Cancers (Basel). 2019 Apr 18;11(4):559. doi: 10.3390/cancers11040559 (PMC6521131; doi:10.3390/cancers11040559)
Supplement: Supplementary file 1 [file cancers-11-00559-s001.zip › Interactive_Network/config.json]

{
  "type": "network",
  "version": "1.0",
  "data": "data.json",
  "logo": {
    "file": "images/Logos.png",
    "link": "",
    "text": ""
  },
  "text": {
    "more": "",
    "intro": "",
    "title": ""
  },
  "legend": {
    "edgeLabel": "",
    "colorLabel": "",
    "nodeLabel": ""
  },
  "features": {
    "search": true,
    "groupSelectorAttribute": "type",
    "hoverBehavior": "dim"
  },
  "informationPanel": {
    "groupByEdgeDirection": false,
    "imageAttribute": "image"
  },
  "sigma": {
    "drawingProperties": {
      "defaultHoverLabelBGColor": "#002147",
      "defaultLabelBGColor": "#ddd",
      "activeFontStyle": "bold",
      "defaultLabelColor": "#000",
      "labelThreshold": 3,
      "defaultLabelHoverColor": "#fff",
      "fontStyle": "bold",
      "hoverFontStyle": "bold",
      "defaultLabelSize": 14
    },
    "graphProperties": {
      "maxEdgeSize": 1,
      "minEdgeSize": 0.2,
      "minNodeSize": 1,
      "maxNodeSize": 10
    },
    "mouseProperties": {
      "maxRatio": 20,
      "minRatio": 0.75
    }
  }
}
