# Supplementary material for: New Insights into the Implication of Epigenetic Alterations in the EMT of Triple Negative Breast Cancer
Source: Cancers (Basel). 2019 Apr 18;11(4):559. doi: 10.3390/cancers11040559 (PMC6521131; doi:10.3390/cancers11040559)
Supplement: Supplementary file 1 [file cancers-11-00559-s001.zip › Interactive_Network/data.json]

{"nodes":[{"label":"miR-200 family","x":-6615.55908203125,"y":333.79022216796875,"id":"miR-200 family","attributes":{"image":"images/miRNA_bleu.png","type":"miR"},"color":"rgb(245,0,242)","size":60.0},{"label":"PROM1","x":-1829.1346435546875,"y":-2616.0771484375,"id":"PROM1","attributes":{"image":"images/Receptor_orange.png","type":"Receptor"},"color":"rgb(113,0,122)","size":60.0},{"label":"RAS-ERK1-2","x":585.5994873046875,"y":-796.5902099609375,"id":"RAS-ERK1-2","attributes":{"image":"images/Gears.png","type":"Signalling"},"color":"rgb(125,125,255)","size":150.0},{"label":"BRMS1","x":-5397.5947265625,"y":-2040.4339599609375,"id":"BRMS1","attributes":{"image":"images/Transcription_Factor.png","type":"TF"},"color":"rgb(0,15,219)","size":60.0},{"label":"ADAMTS18","x":-5087.48388671875,"y":-2704.033935546875,"id":"ADAMTS18","attributes":{"image":"images/Pacman.png","type":"Protease"},"color":"rgb(125,125,125)","size":60.0},{"label":"Cytokeratin8/18","x":-3060.54541015625,"y":-1154.496337890625,"id":"Cytokeratin8/18","attributes":{"image":"images/Structure.png","type":"Structure"},"color":"rgb(115,192,0)","size":60.0},{"label":"IL-6","x":-2973.062744140625,"y":93.49009704589844,"id":"IL-6","attributes":{"image":"images/Gears.png","type":"Signalling"},"color":"rgb(125,125,255)","size":60.0},{"label":"miR-448","x":57.494354248046875,"y":-4204.8828125,"id":"miR-448","attributes":{"image":"images/miRNA_bleu.png","type":"miR"},"color":"rgb(245,0,242)","size":60.0},{"label":"EGFR","x":-3369.860107421875,"y":-3651.518798828125,"id":"EGFR","attributes":{"image":"images/Receptor_orange.png","type":"Receptor"},"color":"rgb(113,0,122)","size":150.0},{"label":"miR-129-5p","x":-1668.4537353515625,"y":-3382.093505859375,"id":"miR-129-5p","attributes":{"image":"images/miRNA_bleu.png","type":"miR"},"color":"rgb(245,0,242)","size":60.0},{"label":"cbl B","x":-3821.351806640625,"y":-4010.81640625,"id":"cbl B","attributes":{"image":"images/Gears.png","type":"Signalling"},"color":"rgb(125,125,255)","size":60.0},{"label":"miR-221/222","x":-1281.7080078125,"y":1836.324951171875,"id":"miR-221/222","attributes":{"image":"images/miRNA_bleu.png","type":"miR"},"color":"rgb(245,0,242)","size":60.0},{"label":"Laminin","x":-7145.37353515625,"y":-1126.345458984375,"id":"Laminin","attributes":{"image":"images/Structure.png","type":"Structure"},"color":"rgb(115,192,0)","size":60.0},{"label":"SOX4","x":-2234.626953125,"y":-3177.23046875,"id":"SOX4","attributes":{"image":"images/Transcription_Factor.png","type":"TF"},"color":"rgb(0,15,219)","size":60.0},{"label":"HOXA11-AS","x":-7254.5048828125,"y":-2134.56982421875,"id":"HOXA11-AS","attributes":{"image":"images/lncRNA_vert.png","type":"lncRNA"},"color":"rgb(255,126,5)","size":60.0},{"label":"MMP9","x":-3875.8271484375,"y":1525.416748046875,"id":"MMP9","attributes":{"image":"images/Pacman.png","type":"Protease"},"color":"rgb(125,125,125)","size":60.0},{"label":"B-cathenin","x":-3108.337890625,"y":-1840.92529296875,"id":"B-cathenin","attributes":{"image":"images/Gears.png","type":"Signalling"},"color":"rgb(125,125,255)","size":400.0},{"x":415.8402099609375,"y":-79.32931518554688,"id":"HDAC-LBH589","attributes":{"image":"images/Acethylation_rose.png","type":"Acetylation"},"color":"rgb(92,66,0)","size":10.0},{"label":"CTD‐2108O9.1","x":25781.25,"y":25781.25,"id":"CTD‐2108O9.1","attributes":{"image":"images/lncRNA_vert.png","type":"lncRNA"},"color":"rgb(255,126,5)","size":10.0},{"label":"miR-31","x":-5801.14453125,"y":-292.9827575683594,"id":"miR-31","attributes":{"image":"images/miRNA_bleu.png","type":"miR"},"color":"rgb(245,0,242)","size":60.0},{"label":"LINC00673","x":-6865.32275390625,"y":795.095703125,"id":"LINC00673","attributes":{"image":"images/lncRNA_vert.png","type":"lncRNA"},"color":"rgb(255,126,5)","size":60.0},{"label":"c-Met","x":-2355.9541015625,"y":-2621.900634765625,"id":"c-Met","attributes":{"image":"images/Receptor_orange.png","type":"Receptor"},"color":"rgb(113,0,122)","size":60.0},{"label":"cbl C","x":-3623.407470703125,"y":-4236.29150390625,"id":"cbl C","attributes":{"image":"images/Gears.png","type":"Signalling"},"color":"rgb(125,125,255)","size":60.0},{"x":-4017.329833984375,"y":-569.9237670898438,"id":"EMT","attributes":{"image":"images/EMT_blanc.png"},"color":"rgb(255,220,180)","size":600.0},{"label":"ZO-1","x":-5685.1259765625,"y":-956.484375,"id":"ZO-1","attributes":{"image":"images/Receptor_orange.png","type":"Receptor"},"color":"rgb(113,0,122)","size":60.0},{"label":"ARF6","x":-2687.490966796875,"y":-3177.661376953125,"id":"ARF6","attributes":{"image":"images/Gears.png","type":"Signalling"},"color":"rgb(125,125,255)","size":60.0},{"label":"OR3A4","x":-7349.7802734375,"y":268.49127197265625,"id":"OR3A4","attributes":{"image":"images/lncRNA_vert.png","type":"lncRNA"},"color":"rgb(255,126,5)","size":60.0},{"x":-5348.525390625,"y":-3363.72265625,"id":"CH3-DKK2","attributes":{"image":"images/Methylation_rouge.png","type":"Methylation"},"color":"rgb(0,219,193)","size":10.0},{"label":"MALAT1","x":-1099.024658203125,"y":-3683.427490234375,"id":"MALAT1","attributes":{"image":"images/lncRNA_vert.png","type":"lncRNA"},"color":"rgb(255,126,5)","size":60.0},{"label":"FOXF2","x":-3788.32763671875,"y":-3387.989990234375,"id":"FOXF2","attributes":{"image":"images/Transcription_Factor.png","type":"TF"},"color":"rgb(0,15,219)","size":60.0},{"label":"G9a","x":590.7324829101562,"y":-581.7564697265625,"id":"G9a","attributes":{"image":"images/Methylation_rouge.png","type":"Methylation"},"color":"rgb(0,219,193)","size":60.0},{"label":"H19","x":-4352.37548828125,"y":-5076.1650390625,"id":"H19","attributes":{"image":"images/lncRNA_vert.png","type":"lncRNA"},"color":"rgb(255,126,5)","size":60.0},{"label":"Vimentin","x":-2305.310791015625,"y":-228.804443359375,"id":"Vimentin","attributes":{"image":"images/Structure.png","type":"Structure"},"color":"rgb(115,192,0)","size":400.0},{"label":"miR-139-5p","x":-2691.1904296875,"y":-4862.2568359375,"id":"miR-139-5p","attributes":{"image":"images/miRNA_bleu.png","type":"miR"},"color":"rgb(245,0,242)","size":60.0},{"label":"TIMP2","x":-3884.183349609375,"y":2476.60888671875,"id":"TIMP2","attributes":{"image":"images/Pacman.png","type":"Protease"},"color":"rgb(125,125,125)","size":60.0},{"label":"ROR","x":-4044.759521484375,"y":-5254.724609375,"id":"ROR","attributes":{"image":"images/lncRNA_vert.png","type":"lncRNA"},"color":"rgb(255,126,5)","size":60.0},{"label":"TIP60","x":-1616.6092529296875,"y":2200.09130859375,"id":"TIP60","attributes":{"image":"images/Acethylation_rose.png","type":"Acetylation"},"color":"rgb(92,66,0)","size":60.0},{"label":"AKT","x":-3484.799560546875,"y":-2873.62353515625,"id":"AKT","attributes":{"image":"images/Gears.png","type":"Signalling"},"color":"rgb(125,125,255)","size":150.0},{"label":"miR-1","x":-509.5380859375,"y":-2807.290771484375,"id":"miR-1","attributes":{"image":"images/miRNA_bleu.png","type":"miR"},"color":"rgb(245,0,242)","size":60.0},{"label":"KDM3A","x":-1986.5096435546875,"y":2365.111572265625,"id":"KDM3A","attributes":{"image":"images/Methylation_rouge.png","type":"Methylation"},"color":"rgb(0,219,193)","size":60.0},{"label":"UNC0638","x":1271.587890625,"y":-174.12911987304688,"id":"UNC0638","attributes":{"image":"images/2pills.png","type":"Drug"},"color":"rgb(11,0,41)","size":60.0},{"label":"CDX2","x":-3958.327880859375,"y":-2235.060302734375,"id":"CDX2","attributes":{"image":"images/Transcription_Factor.png","type":"TF"},"color":"rgb(0,15,219)","size":60.0},{"label":"LIMK1/CFL1","x":-1263.80712890625,"y":804.9716796875,"id":"LIMK1/CFL1","attributes":{"image":"images/Gears.png","type":"Signalling"},"color":"rgb(125,125,255)","size":60.0},{"label":"miR-10b","x":-2404.874267578125,"y":-5206.93017578125,"id":"miR-10b","attributes":{"image":"images/miRNA_bleu.png","type":"miR"},"color":"rgb(245,0,242)","size":60.0},{"label":"miR-145","x":-3724.546630859375,"y":-4692.51416015625,"id":"miR-145","attributes":{"image":"images/miRNA_bleu.png","type":"miR"},"color":"rgb(245,0,242)","size":60.0},{"label":"PCPA","x":609.9656372070312,"y":-2135.480224609375,"id":"PCPA","attributes":{"image":"images/2pills.png","type":"Drug"},"color":"rgb(11,0,41)","size":60.0},{"label":"PFN1","x":-4299.0537109375,"y":-2331.97802734375,"id":"PFN1","attributes":{"image":"images/Transcription_Factor.png","type":"TF"},"color":"rgb(0,15,219)","size":60.0},{"label":"miR-141-3p","x":727.0496826171875,"y":685.0751342773438,"id":"miR-141-3p","attributes":{"image":"images/miRNA_bleu.png","type":"miR"},"color":"rgb(245,0,242)","size":60.0},{"label":"miR-655","x":-1411.3887939453125,"y":-4281.30419921875,"id":"miR-655","attributes":{"image":"images/miRNA_bleu.png","type":"miR"},"color":"rgb(245,0,242)","size":60.0},{"x":-5114.0986328125,"y":-4017.38134765625,"id":"CH3-FOXF2","attributes":{"image":"images/Methylation_rouge.png","type":"Methylation"},"color":"rgb(0,219,193)","size":10.0},{"label":"ARNILA","x":-1106.6983642578125,"y":-4132.6337890625,"id":"ARNILA","attributes":{"image":"images/lncRNA_vert.png","type":"lncRNA"},"color":"rgb(255,126,5)","size":60.0},{"label":"miR-196a-5p","x":-4266.91064453125,"y":-4172.13427734375,"id":"miR-196a-5p","attributes":{"image":"images/miRNA_bleu.png","type":"miR"},"color":"rgb(245,0,242)","size":60.0},{"label":"PVT1","x":-6708.40673828125,"y":-721.3634033203125,"id":"PVT1","attributes":{"image":"images/lncRNA_vert.png","type":"lncRNA"},"color":"rgb(255,126,5)","size":60.0},{"label":"miR-574-5p","x":473.9765625,"y":890.5180053710938,"id":"miR-574-5p","attributes":{"image":"images/miRNA_bleu.png","type":"miR"},"color":"rgb(245,0,242)","size":60.0},{"label":"EZH2","x":-3294.40185546875,"y":2674.537353515625,"id":"EZH2","attributes":{"image":"images/Methylation_rouge.png","type":"Methylation"},"color":"rgb(0,219,193)","size":60.0},{"label":"DUSP7","x":-5087.02734375,"y":347.6328125,"id":"DUSP7","attributes":{"image":"images/Gears.png","type":"Signalling"},"color":"rgb(125,125,255)","size":60.0},{"label":"N-cadherin","x":-2065.447509765625,"y":284.49859619140625,"id":"N-cadherin","attributes":{"image":"images/Receptor_orange.png","type":"Receptor"},"color":"rgb(113,0,122)","size":400.0},{"label":"HuR","x":-1132.9615478515625,"y":-2989.24072265625,"id":"HuR","attributes":{"image":"images/Gears.png","type":"Signalling"},"color":"rgb(125,125,255)","size":60.0},{"label":"DKK2","x":-4906.57861328125,"y":-2954.26416015625,"id":"DKK2","attributes":{"image":"images/Gears.png","type":"Signalling"},"color":"rgb(125,125,255)","size":60.0},{"label":"LINC00518","x":-5177.05859375,"y":-4531.00048828125,"id":"LINC00518","attributes":{"image":"images/lncRNA_vert.png","type":"lncRNA"},"color":"rgb(255,126,5)","size":60.0},{"label":"MMP13","x":-4982.1962890625,"y":1202.5054931640625,"id":"MMP13","attributes":{"image":"images/Pacman.png","type":"Protease"},"color":"rgb(125,125,125)","size":60.0},{"label":"KDM6A","x":820.5577392578125,"y":-1647.71337890625,"id":"KDM6A","attributes":{"image":"images/Methylation_rouge.png","type":"Methylation"},"color":"rgb(0,219,193)","size":60.0},{"label":"miR-30a","x":-6091.50732421875,"y":-2160.998046875,"id":"miR-30a","attributes":{"image":"images/miRNA_bleu.png","type":"miR"},"color":"rgb(245,0,242)","size":60.0},{"label":"miR-454","x":-1955.73779296875,"y":-5048.43896484375,"id":"miR-454","attributes":{"image":"images/miRNA_bleu.png","type":"miR"},"color":"rgb(245,0,242)","size":60.0},{"label":"LOC554202","x":-6907.0654296875,"y":-2391.011474609375,"id":"LOC554202","attributes":{"image":"images/lncRNA_vert.png","type":"lncRNA"},"color":"rgb(255,126,5)","size":60.0},{"label":"LIFR","x":-6631.93994140625,"y":-556.6659545898438,"id":"LIFR","attributes":{"image":"images/Receptor_orange.png","type":"Receptor"},"color":"rgb(113,0,122)","size":60.0},{"label":"HIFa","x":-1492.133056640625,"y":-1485.6673583984375,"id":"HIFa","attributes":{"image":"images/Transcription_Factor.png","type":"TF"},"color":"rgb(0,15,219)","size":60.0},{"label":"miR-142-3p","x":171.000732421875,"y":1109.247314453125,"id":"miR-142-3p","attributes":{"image":"images/miRNA_bleu.png","type":"miR"},"color":"rgb(245,0,242)","size":60.0},{"label":"HDAC8","x":-3474.384033203125,"y":1335.02197265625,"id":"HDAC8","attributes":{"image":"images/Acethylation_rose.png","type":"Acetylation"},"color":"rgb(92,66,0)","size":60.0},{"x":-5230.884765625,"y":-3659.105712890625,"id":"CH3-DACT2","attributes":{"image":"images/Methylation_rouge.png","type":"Methylation"},"color":"rgb(0,219,193)","size":10.0},{"label":"ADIPOR1","x":-1918.65966796875,"y":1000.839111328125,"id":"ADIPOR1","attributes":{"image":"images/Receptor_orange.png","type":"Receptor"},"color":"rgb(113,0,122)","size":60.0},{"label":"LET","x":-6567.0517578125,"y":-2771.64306640625,"id":"LET","attributes":{"image":"images/lncRNA_vert.png","type":"lncRNA"},"color":"rgb(255,126,5)","size":60.0},{"label":"miR-125b","x":1437.1673583984375,"y":-923.6934204101562,"id":"miR-125b","attributes":{"image":"images/miRNA_bleu.png","type":"miR"},"color":"rgb(245,0,242)","size":60.0},{"label":"WWC1","x":-2827.99072265625,"y":1194.6207275390625,"id":"WWC1","attributes":{"image":"images/Gears.png","type":"Signalling"},"color":"rgb(125,125,255)","size":60.0},{"label":"miR-27a","x":-1733.9931640625,"y":-4859.27880859375,"id":"miR-27a","attributes":{"image":"images/miRNA_bleu.png","type":"miR"},"color":"rgb(245,0,242)","size":60.0},{"label":"NF-kB","x":-4702.7919921875,"y":-2379.71875,"id":"NF-kB","attributes":{"image":"images/Gears.png","type":"Signalling"},"color":"rgb(125,125,255)","size":60.0},{"label":"p21","x":-5351.88623046875,"y":-644.3615112304688,"id":"p21","attributes":{"image":"images/Gears.png","type":"Signalling"},"color":"rgb(125,125,255)","size":60.0},{"label":"miR-675","x":-4041.71484375,"y":-4502.30908203125,"id":"miR-675","attributes":{"image":"images/miRNA_bleu.png","type":"miR"},"color":"rgb(245,0,242)","size":60.0},{"label":"SNHG12","x":-5908.1669921875,"y":2197.286865234375,"id":"SNHG12","attributes":{"image":"images/lncRNA_vert.png","type":"lncRNA"},"color":"rgb(255,126,5)","size":60.0},{"label":"miR-200b-3p","x":-178.43841552734375,"y":1300.5357666015625,"id":"miR-200b-3p","attributes":{"image":"images/miRNA_bleu.png","type":"miR"},"color":"rgb(245,0,242)","size":60.0},{"label":"miR-204","x":-1481.88134765625,"y":-3839.533447265625,"id":"miR-204","attributes":{"image":"images/miRNA_bleu.png","type":"miR"},"color":"rgb(245,0,242)","size":60.0},{"x":590.6788330078125,"y":-1118.806884765625,"id":"HDAC-ENT","attributes":{"image":"images/Acethylation_rose.png","type":"Acetylation"},"color":"rgb(92,66,0)","size":10.0},{"x":-5840.1767578125,"y":-2892.20703125,"id":"CH3-CREB3Li","attributes":{"image":"images/Methylation_rouge.png","type":"Methylation"},"color":"rgb(0,219,193)","size":10.0},{"label":"JAK/STAT3","x":-2909.6376953125,"y":442.3125,"id":"JAK/STAT3","attributes":{"image":"images/Gears.png","type":"Signalling"},"color":"rgb(125,125,255)","size":150.0},{"label":"LINC01638","x":1389.71142578125,"y":-1337.923583984375,"id":"LINC01638","attributes":{"image":"images/lncRNA_vert.png","type":"lncRNA"},"color":"rgb(255,126,5)","size":60.0},{"label":"PRRX2","x":-2471.24609375,"y":-3605.075439453125,"id":"PRRX2","attributes":{"image":"images/Transcription_Factor.png","type":"TF"},"color":"rgb(0,15,219)","size":60.0},{"label":"UCA1","x":177.01214599609375,"y":-3015.998046875,"id":"UCA1","attributes":{"image":"images/lncRNA_vert.png","type":"lncRNA"},"color":"rgb(255,126,5)","size":60.0},{"label":"C-ABL","x":-3120.9931640625,"y":-4523.4013671875,"id":"C-ABL","attributes":{"image":"images/Gears.png","type":"Signalling"},"color":"rgb(125,125,255)","size":60.0},{"label":"CREB3L1","x":-5038.76318359375,"y":-2223.443359375,"id":"CREB3L1","attributes":{"image":"images/Transcription_Factor.png","type":"TF"},"color":"rgb(0,15,219)","size":60.0},{"label":"Imatinib","x":-3153.864501953125,"y":-5026.73095703125,"id":"Imatinib","attributes":{"image":"images/2pills.png","type":"Drug"},"color":"rgb(11,0,41)","size":60.0},{"label":"Snail","x":-1117.8095703125,"y":-364.2352600097656,"id":"Snail","attributes":{"image":"images/Transcription_Factor.png","type":"TF"},"color":"rgb(0,15,219)","size":100.0},{"label":"CD146","x":-7070.77001953125,"y":-1641.0814208984375,"id":"CD146","attributes":{"image":"images/Receptor_orange.png","type":"Receptor"},"color":"rgb(113,0,122)","size":60.0},{"x":-5570.01123046875,"y":-3129.467529296875,"id":"CH3-ADAMTS18","attributes":{"image":"images/Methylation_rouge.png","type":"Methylation"},"color":"rgb(0,219,193)","size":10.0},{"label":"miR-143-3p","x":-861.60107421875,"y":1670.9107666015625,"id":"miR-143-3p","attributes":{"image":"images/miRNA_bleu.png","type":"miR"},"color":"rgb(245,0,242)","size":60.0},{"x":-2457.213623046875,"y":1987.9874267578125,"id":"HDAC-SAHA","attributes":{"image":"images/Acethylation_rose.png","type":"Acetylation"},"color":"rgb(92,66,0)","size":10.0},{"label":"ZNF469-3","x":761.390869140625,"y":1350.1243896484375,"id":"ZNF469-3","attributes":{"image":"images/lncRNA_vert.png","type":"lncRNA"},"color":"rgb(255,126,5)","size":60.0},{"label":"GAS5","x":-4693.4697265625,"y":-4848.80908203125,"id":"GAS5","attributes":{"image":"images/lncRNA_vert.png","type":"lncRNA"},"color":"rgb(255,126,5)","size":60.0},{"label":"NCR3LG1","x":-5691.6357421875,"y":172.3824462890625,"id":"NCR3LG1","attributes":{"image":"images/Receptor_orange.png","type":"Receptor"},"color":"rgb(113,0,122)","size":60.0},{"x":-6122.10693359375,"y":-2688.353759765625,"id":"CH3-BRMS1","attributes":{"image":"images/Methylation_rouge.png","type":"Methylation"},"color":"rgb(0,219,193)","size":10.0},{"label":"DLK1-DIO3","x":945.744873046875,"y":452.8602294921875,"id":"DLK1-DIO3","attributes":{"image":"images/miRNA_bleu.png","type":"miR"},"color":"rgb(245,0,242)","size":60.0},{"label":"hSETD1A","x":-4358.32958984375,"y":2323.19287109375,"id":"hSETD1A","attributes":{"type":"Mehtylation"},"color":"rgb(0,219,193)","size":60.0},{"label":"miR34a","x":-6924.06005859375,"y":-886.6614990234375,"id":"miR34a","attributes":{"image":"images/miRNA_bleu.png","type":"miR"},"color":"rgb(245,0,242)","size":60.0},{"label":"Twist","x":-1322.865478515625,"y":-876.3839111328125,"id":"Twist","attributes":{"image":"images/Transcription_Factor.png","type":"TF"},"color":"rgb(0,15,219)","size":100.0},{"label":"DACT2","x":-4722.91552734375,"y":-3274.5556640625,"id":"DACT2","attributes":{"image":"images/Gears.png","type":"Signalling"},"color":"rgb(125,125,255)","size":60.0},{"label":"SAHA","x":-2743.7041015625,"y":2561.5068359375,"id":"SAHA","attributes":{"image":"images/2pills.png","type":"Drug"},"color":"rgb(11,0,41)","size":60.0},{"label":"CDX1","x":-4885.68798828125,"y":562.5477294921875,"id":"CDX1","attributes":{"image":"images/Transcription_Factor.png","type":"TF"},"color":"rgb(0,15,219)","size":60.0},{"label":"miR-155-5p","x":-5558.98828125,"y":970.8788452148438,"id":"miR-155-5p","attributes":{"image":"images/miRNA_bleu.png","type":"miR"},"color":"rgb(245,0,242)","size":60.0},{"label":"MMP2","x":-4314.64892578125,"y":1349.5916748046875,"id":"MMP2","attributes":{"image":"images/Pacman.png","type":"Protease"},"color":"rgb(125,125,125)","size":60.0},{"label":"AC026904.1","x":250.53350830078125,"y":-2645.061767578125,"id":"AC026904.1","attributes":{"image":"images/lncRNA_vert.png","type":"lncRNA"},"color":"rgb(255,126,5)","size":60.0},{"label":"miR-182","x":-4570.9111328125,"y":-3957.053466796875,"id":"miR-182","attributes":{"image":"images/miRNA_bleu.png","type":"miR"},"color":"rgb(245,0,242)","size":60.0},{"label":"miR-34c-3p","x":1411.834228515625,"y":-684.30810546875,"id":"miR-34c-3p","attributes":{"image":"images/miRNA_bleu.png","type":"miR"},"color":"rgb(245,0,242)","size":60.0},{"label":"XIST","x":-6459.80517578125,"y":1728.5623779296875,"id":"XIST","attributes":{"image":"images/lncRNA_vert.png","type":"lncRNA"},"color":"rgb(255,126,5)","size":60.0},{"label":"DNMT1","x":-1906.166748046875,"y":1933.587646484375,"id":"DNMT1","attributes":{"image":"images/Methylation_rouge.png","type":"Methylation"},"color":"rgb(0,219,193)","size":60.0},{"label":"GHET1","x":-7351.99072265625,"y":-348.57708740234375,"id":"GHET1","attributes":{"image":"images/lncRNA_vert.png","type":"lncRNA"},"color":"rgb(255,126,5)","size":60.0},{"label":"JMJD5","x":1325.94189453125,"y":-424.02703857421875,"id":"JMJD5","attributes":{"image":"images/Methylation_rouge.png","type":"Methylation"},"color":"rgb(0,219,193)","size":60.0},{"label":"ROR1","x":-5520.0458984375,"y":-1685.2806396484375,"id":"ROR1","attributes":{"image":"images/Receptor_orange.png","type":"Receptor"},"color":"rgb(113,0,122)","size":60.0},{"label":"5-Aza-DC","x":-6178.06884765625,"y":-3971.059814453125,"id":"5-Aza-DC","attributes":{"image":"images/2pills.png","type":"Drug"},"color":"rgb(11,0,41)","size":60.0},{"label":"KDM5B","x":-237.80885314941406,"y":-3932.8046875,"id":"KDM5B","attributes":{"image":"images/Methylation_rouge.png","type":"Methylation"},"color":"rgb(0,219,193)","size":60.0},{"label":"Ln015192","x":-7513.07470703125,"y":-740.0717163085938,"id":"Ln015192","attributes":{"image":"images/lncRNA_vert.png","type":"lncRNA"},"color":"rgb(255,126,5)","size":60.0},{"label":"miR-199a-5p","x":-6493.2548828125,"y":1168.05078125,"id":"miR-199a-5p","attributes":{"image":"images/miRNA_bleu.png","type":"miR"},"color":"rgb(245,0,242)","size":60.0},{"label":"E-cadherin","x":-2435.678466796875,"y":-779.3525390625,"id":"E-cadherin","attributes":{"image":"images/Receptor_orange.png","type":"Receptor"},"color":"rgb(113,0,122)","size":400.0},{"label":"TSA","x":666.6903076171875,"y":-1922.3565673828125,"id":"TSA","attributes":{"image":"images/2pills.png","type":"Drug"},"color":"rgb(11,0,41)","size":60.0},{"label":"TGF-beta","x":-2648.80322265625,"y":-4208.36474609375,"id":"TGF-beta","attributes":{"image":"images/Gears.png","type":"Signalling"},"color":"rgb(125,125,255)","size":60.0},{"label":"ATB","x":1076.750244140625,"y":1086.490478515625,"id":"ATB","attributes":{"image":"images/lncRNA_vert.png","type":"lncRNA"},"color":"rgb(255,126,5)","size":60.0},{"label":"MTDH","x":-4.047607421875,"y":-1235.6322021484375,"id":"MTDH","attributes":{"image":"images/Receptor_orange.png","type":"Receptor"},"color":"rgb(113,0,122)","size":60.0},{"label":"SnaR","x":-5170.90771484375,"y":73.567138671875,"id":"SnaR","attributes":{"image":"images/lncRNA_vert.png","type":"lncRNA"},"color":"rgb(255,126,5)","size":60.0},{"label":"SMA","x":-7009.4697265625,"y":-1865.458740234375,"id":"SMA","attributes":{"image":"images/Structure.png","type":"Structure"},"color":"rgb(115,192,0)","size":60.0},{"label":"LSD1","x":-244.114990234375,"y":-1681.3697509765625,"id":"LSD1","attributes":{"image":"images/Methylation_rouge.png","type":"Methylation"},"color":"rgb(0,219,193)","size":60.0},{"label":"miR-146a","x":-5924.42529296875,"y":1708.8704833984375,"id":"miR-146a","attributes":{"image":"images/miRNA_bleu.png","type":"miR"},"color":"rgb(245,0,242)","size":60.0},{"label":"Notch","x":-5745.5625,"y":-1526.1417236328125,"id":"Notch","attributes":{"image":"images/Gears.png","type":"Signalling"},"color":"rgb(125,125,255)","size":150.0},{"label":"","x":-6644.32275390625,"y":-159.92701721191406,"id":"CH3-miR31","attributes":{"image":"images/Methylation_rouge.png","type":"Methylation"},"color":"rgb(0,219,193)","size":10.0},{"label":"Slug","x":-1811.224853515625,"y":-1948.8173828125,"id":"Slug","attributes":{"image":"images/Transcription_Factor.png","type":"TF"},"color":"rgb(0,15,219)","size":100.0},{"label":"Hippo/YAP","x":-3380.331787109375,"y":618.94580078125,"id":"Hippo/YAP","attributes":{"image":"images/Gears.png","type":"Signalling"},"color":"rgb(125,125,255)","size":60.0},{"label":"LBH589","x":1118.6866455078125,"y":124.7799072265625,"id":"LBH589","attributes":{"image":"images/2pills.png","type":"Drug"},"color":"rgb(11,0,41)","size":60.0},{"label":"HOTAIR","x":-3465.693115234375,"y":-1438.2728271484375,"id":"HOTAIR","attributes":{"image":"images/lncRNA_vert.png","type":"lncRNA"},"color":"rgb(255,126,5)","size":60.0},{"label":"ZEB1/ZEB2","x":-579.839111328125,"y":16.355072021484375,"id":"ZEB1/ZEB2","attributes":{"image":"images/Transcription_Factor.png","type":"TF"},"color":"rgb(0,15,219)","size":100.0},{"label":"AR","x":-710.1605224609375,"y":-4425.7705078125,"id":"AR","attributes":{"image":"images/Receptor_orange.png","type":"Receptor"},"color":"rgb(113,0,122)","size":150.0},{"label":"miR-429-5p","x":-504.6580810546875,"y":1457.287841796875,"id":"miR-429-5p","attributes":{"image":"images/miRNA_bleu.png","type":"miR"},"color":"rgb(245,0,242)","size":60.0},{"label":"ENT","x":1368.158203125,"y":-1122.046630859375,"id":"ENT","attributes":{"image":"images/2pills.png","type":"Drug"},"color":"rgb(11,0,41)","size":60.0},{"label":"miR-212-5p","x":-1542.8819580078125,"y":-4626.47802734375,"id":"miR-212-5p","attributes":{"image":"images/miRNA_bleu.png","type":"miR"},"color":"rgb(245,0,242)","size":60.0},{"label":"Adam12","x":-5982.56591796875,"y":-816.4281616210938,"id":"Adam12","attributes":{"image":"images/lncRNA_vert.png","type":"lncRNA"},"color":"rgb(255,126,5)","size":60.0},{"label":"Osteonectin","x":-7085.90771484375,"y":-1413.095947265625,"id":"Osteonectin","attributes":{"image":"images/Structure.png","type":"Structure"},"color":"rgb(115,192,0)","size":60.0},{"label":"RHOA","x":-4526.16748046875,"y":679.5570068359375,"id":"RHOA","attributes":{"image":"images/Gears.png","type":"Signalling"},"color":"rgb(125,125,255)","size":60.0},{"label":"c-myc","x":721.4600219726562,"y":-1467.302734375,"id":"c-myc","attributes":{"image":"images/Transcription_Factor.png","type":"TF"},"color":"rgb(0,15,219)","size":60.0},{"label":"FOXA1","x":-3780.6123046875,"y":714.4880981445312,"id":"FOXA1","attributes":{"image":"images/Transcription_Factor.png","type":"TF"},"color":"rgb(0,15,219)","size":60.0},{"label":"miR-203","x":-428.3163757324219,"y":-2538.42138671875,"id":"miR-203","attributes":{"image":"images/miRNA_bleu.png","type":"miR"},"color":"rgb(245,0,242)","size":60.0},{"label":"Lapatinib","x":-3594.614990234375,"y":-5283.9248046875,"id":"Lapatinib","attributes":{"image":"images/2pills.png","type":"Drug"},"color":"rgb(11,0,41)","size":60.0},{"label":"HTPB","x":-5130.4560546875,"y":2122.2216796875,"id":"HTPB","attributes":{"image":"images/2pills.png","type":"Drug"},"color":"rgb(11,0,41)","size":60.0},{"label":"Wnt","x":-1810.3167724609375,"y":-2328.30322265625,"id":"Wnt","attributes":{"image":"images/Receptor_orange.png","type":"Receptor"},"color":"rgb(113,0,122)","size":150.0},{"label":"NNT-AS1","x":431.0478515625,"y":1622.431640625,"id":"NNT-AS1","attributes":{"image":"images/lncRNA_vert.png","type":"lncRNA"},"color":"rgb(255,126,5)","size":60.0},{"label":"miR-155","x":-7790.310546875,"y":-1776.6875,"id":"miR-155","attributes":{"image":"images/miRNA_bleu.png","type":"miR"},"color":"rgb(245,0,242)","size":60.0},{"label":"TRSP1","x":-593.99072265625,"y":639.4656372070312,"id":"TRSP1","attributes":{"image":"images/Transcription_Factor.png","type":"TF"},"color":"rgb(0,15,219)","size":60.0},{"label":"miR-373","x":443.8155212402344,"y":-2417.900634765625,"id":"miR-373","attributes":{"image":"images/miRNA_bleu.png","type":"miR"},"color":"rgb(245,0,242)","size":60.0},{"label":"miR-3178","x":-6419.388671875,"y":-1908.374267578125,"id":"miR-3178","attributes":{"image":"images/miRNA_bleu.png","type":"miR"},"color":"rgb(245,0,242)","size":60.0}],"edges":[{"label":"Represseur","source":"miR-155","target":"SMA","id":"140","attributes":{},"color":"rgb(204,51,0)","size":2.0},{"label":"Activateur","source":"GHET1","target":"EMT","id":"62","attributes":{},"color":"rgb(0,153,51)","size":1.0},{"label":"Represseur","source":"HDAC-ENT","target":"E-cadherin","id":"65","attributes":{},"color":"rgb(204,51,0)","size":2.0},{"label":"Activateur","source":"HDAC-SAHA","target":"MMP9","id":"73","attributes":{},"color":"rgb(0,153,51)","size":1.0},{"label":"Represseur","source":"HDAC-SAHA","target":"N-cadherin","id":"74","attributes":{},"color":"rgb(204,51,0)","size":2.0},{"label":"Activateur","source":"N-cadherin","target":"EMT","id":"176","attributes":{},"color":"rgb(0,153,51)","size":1.0},{"label":"Represseur","source":"ADAMTS18","target":"NF-kB","id":"9","attributes":{},"color":"rgb(204,51,0)","size":2.0},{"label":"Represseur","source":"5-Aza-DC","target":"CH3-FOXF2","id":"5","attributes":{},"color":"rgb(204,51,0)","size":2.0},{"label":"Activateur","source":"c-myc","target":"MTDH","id":"24","attributes":{},"color":"rgb(0,153,51)","size":1.0},{"label":"Activateur","source":"miR-675","target":"cbl B","id":"169","attributes":{},"color":"rgb(0,153,51)","size":1.0},{"label":"Activateur","source":"ROR1","target":"EMT","id":"202","attributes":{},"color":"rgb(0,153,51)","size":1.0},{"label":"Represseur","source":"ZO-1","target":"EMT","id":"232","attributes":{},"color":"rgb(204,51,0)","size":2.0},{"label":"Represseur","source":"miR34a","target":"Adam12","id":"171","attributes":{},"color":"rgb(204,51,0)","size":2.0},{"label":"Represseur","source":"miR-31","target":"EMT","id":"159","attributes":{},"color":"rgb(204,51,0)","size":2.0},{"label":"Activateur","source":"miR-1","target":"Slug","id":"123","attributes":{},"color":"rgb(0,153,51)","size":1.0},{"label":"Activateur","source":"miR-27a","target":"AKT","id":"157","attributes":{},"color":"rgb(0,153,51)","size":1.0},{"label":"Represseur","source":"PFN1","target":"EMT","id":"192","attributes":{},"color":"rgb(204,51,0)","size":1.0},{"label":"Activateur","source":"miR-675","target":"cbl C","id":"170","attributes":{},"color":"rgb(0,153,51)","size":1.0},{"label":"Activateur","source":"G9a","target":"Snail","id":"60","attributes":{},"color":"rgb(0,153,51)","size":1.0},{"label":"Activateur","source":"HOTAIR","target":"EMT","id":"79","attributes":{},"color":"rgb(0,153,51)","size":1.0},{"label":"Represseur","source":"LET","target":"EMT","id":"239","attributes":{},"color":"rgb(204,51,0)","size":1.0},{"label":"Represseur","source":"TRSP1","target":"ZEB1/ZEB2","id":"217","attributes":{},"color":"rgb(204,51,0)","size":1.0},{"label":"Represseur","source":"UNC0638","target":"G9a","id":"224","attributes":{},"color":"rgb(204,51,0)","size":1.0},{"label":"Activateur","source":"LOC554202","target":"EMT","id":"116","attributes":{},"color":"rgb(0,153,51)","size":1.0},{"label":"Represseur","source":"ARF6","target":"E-cadherin","id":"15","attributes":{},"color":"rgb(204,51,0)","size":1.0},{"label":"Represseur","source":"Hippo/YAP","target":"EMT","id":"78","attributes":{},"color":"rgb(204,51,0)","size":1.0},{"label":"Activateur","source":"DNMT1","target":"EMT","id":"46","attributes":{},"color":"rgb(0,153,51)","size":1.0},{"label":"Represseur","source":"MALAT1","target":"HuR","id":"119","attributes":{},"color":"rgb(204,51,0)","size":1.0},{"label":"Activateur","source":"HDAC-ENT","target":"Snail","id":"67","attributes":{},"color":"rgb(0,153,51)","size":1.0},{"label":"Represseur","source":"CDX2","target":"EMT","id":"29","attributes":{},"color":"rgb(204,51,0)","size":1.0},{"label":"Represseur","source":"KDM5B","target":"E-cadherin","id":"98","attributes":{},"color":"rgb(204,51,0)","size":1.0},{"label":"Activateur","source":"Snail","target":"Vimentin","id":"208","attributes":{},"color":"rgb(0,153,51)","size":1.0},{"label":"Represseur","source":"Cytokeratin8/18","target":"EMT","id":"240","attributes":{},"color":"rgb(204,51,0)","size":1.0},{"label":"Activateur","source":"CDX1","target":"EMT","id":"28","attributes":{},"color":"rgb(0,153,51)","size":1.0},{"label":"Activateur","source":"SNHG12","target":"MMP13","id":"210","attributes":{},"color":"rgb(0,153,51)","size":1.0},{"label":"Represseur","source":"CREB3L1","target":"EMT","id":"31","attributes":{},"color":"rgb(204,51,0)","size":1.0},{"label":"Represseur","source":"GAS5","target":"miR-196a-5p","id":"61","attributes":{},"color":"rgb(204,51,0)","size":1.0},{"label":"Represseur","source":"CH3-DKK2","target":"DKK2","id":"237","attributes":{},"color":"rgb(204,51,0)","size":1.0},{"label":"Activateur","source":"C-ABL","target":"B-cathenin","id":"22","attributes":{},"color":"rgb(0,153,51)","size":1.0},{"label":"Represseur","source":"5-Aza-DC","target":"CH3-ADAMTS18","id":"0","attributes":{},"color":"rgb(204,51,0)","size":1.0},{"label":"Represseur","source":"TIMP2","target":"MMP2","id":"213","attributes":{},"color":"rgb(204,51,0)","size":1.0},{"label":"Represseur","source":"LBH589","target":"HDAC-LBH589","id":"105","attributes":{},"color":"rgb(204,51,0)","size":1.0},{"label":"Activateur","source":"RAS-ERK1-2","target":"Twist","id":"198","attributes":{},"color":"rgb(0,153,51)","size":1.0},{"label":"Activateur","source":"miR-155-5p","target":"CDX1","id":"141","attributes":{},"color":"rgb(0,153,51)","size":1.0},{"label":"Activateur","source":"ZNF469-3","target":"miR-574-5p","id":"231","attributes":{},"color":"rgb(0,153,51)","size":1.0},{"label":"Represseur","source":"ATB","target":"miR-141-3p","id":"17","attributes":{},"color":"rgb(204,51,0)","size":1.0},{"label":"Represseur","source":"DACT2","target":"B-cathenin","id":"40","attributes":{},"color":"rgb(204,51,0)","size":1.0},{"label":"Represseur","source":"miR-155","target":"CD146","id":"138","attributes":{},"color":"rgb(204,51,0)","size":1.0},{"label":"Represseur","source":"p21","target":"EMT","id":"189","attributes":{},"color":"rgb(204,51,0)","size":1.0},{"label":"Activateur","source":"DLK1-DIO3","target":"ZEB1/ZEB2","id":"45","attributes":{},"color":"rgb(0,153,51)","size":1.0},{"label":"Represseur","source":"miR-143-3p","target":"LIMK1/CFL1","id":"135","attributes":{},"color":"rgb(204,51,0)","size":1.0},{"label":"Activateur","source":"KDM5B","target":"MALAT1","id":"99","attributes":{},"color":"rgb(0,153,51)","size":1.0},{"label":"Represseur","source":"miR-221/222","target":"ADIPOR1","id":"155","attributes":{},"color":"rgb(204,51,0)","size":1.0},{"label":"Represseur","source":"PCPA","target":"LSD1","id":"190","attributes":{},"color":"rgb(204,51,0)","size":1.0},{"label":"Represseur","source":"Imatinib","target":"C-ABL","id":"90","attributes":{},"color":"rgb(204,51,0)","size":1.0},{"label":"Represseur","source":"miR-139-5p","target":"B-cathenin","id":"128","attributes":{},"color":"rgb(204,51,0)","size":1.0},{"label":"Represseur","source":"miR-129-5p","target":"SOX4","id":"126","attributes":{},"color":"rgb(204,51,0)","size":1.0},{"label":"Activateur","source":"Wnt","target":"B-cathenin","id":"227","attributes":{},"color":"rgb(0,153,51)","size":1.0},{"label":"Activateur","source":"LINC00673","target":"NCR3LG1","id":"113","attributes":{},"color":"rgb(0,153,51)","size":1.0},{"label":"Represseur","source":"Twist","target":"E-cadherin","id":"221","attributes":{},"color":"rgb(204,51,0)","size":1.0},{"label":"Activateur","source":"SnaR","target":"EMT","id":"209","attributes":{},"color":"rgb(0,153,51)","size":1.0},{"label":"Represseur","source":"miR-212-5p","target":"PRRX2","id":"154","attributes":{},"color":"rgb(204,51,0)","size":1.0},{"label":"Represseur","source":"ZEB1/ZEB2","target":"E-cadherin","id":"230","attributes":{},"color":"rgb(204,51,0)","size":1.0},{"label":"Represseur","source":"Ln015192","target":"miR34a","id":"115","attributes":{},"color":"rgb(204,51,0)","size":1.0},{"label":"Activateur","source":"JMJD5","target":"Snail","id":"93","attributes":{},"color":"rgb(0,153,51)","size":1.0},{"label":"Represseur","source":"MALAT1","target":"PROM1","id":"122","attributes":{},"color":"rgb(204,51,0)","size":1.0},{"label":"Activateur","source":"RHOA","target":"EMT","id":"200","attributes":{},"color":"rgb(0,153,51)","size":1.0},{"label":"Activateur","source":"EGFR","target":"AKT","id":"50","attributes":{},"color":"rgb(0,153,51)","size":1.0},{"label":"Activateur","source":"LINC01638","target":"c-myc","id":"114","attributes":{},"color":"rgb(0,153,51)","size":1.0},{"label":"Represseur","source":"TIMP2","target":"MMP9","id":"214","attributes":{},"color":"rgb(204,51,0)","size":1.0},{"label":"Activateur","source":"miR-10b","target":"TGF-beta","id":"124","attributes":{},"color":"rgb(0,153,51)","size":1.0},{"label":"Represseur","source":"SAHA","target":"HDAC-SAHA","id":"203","attributes":{},"color":"rgb(204,51,0)","size":1.0},{"label":"Represseur","source":"CH3-miR31","target":"miR-31","id":"30","attributes":{},"color":"rgb(204,51,0)","size":1.0},{"label":"Represseur","source":"NNT-AS1","target":"miR-142-3p","id":"179","attributes":{},"color":"rgb(204,51,0)","size":1.0},{"label":"Represseur","source":"TIP60","target":"DNMT1","id":"215","attributes":{},"color":"rgb(204,51,0)","size":1.0},{"label":"Represseur","source":"miR-448","target":"KDM5B","id":"165","attributes":{},"color":"rgb(204,51,0)","size":1.0},{"label":"Represseur","source":"EZH2","target":"TIMP2","id":"56","attributes":{},"color":"rgb(204,51,0)","size":1.0},{"label":"Represseur","source":"miR-204","target":"SOX4","id":"152","attributes":{},"color":"rgb(204,51,0)","size":1.0},{"label":"Activateur","source":"HDAC-ENT","target":"N-cadherin","id":"66","attributes":{},"color":"rgb(0,153,51)","size":1.0},{"label":"Activateur","source":"KDM6A","target":"E-cadherin","id":"102","attributes":{},"color":"rgb(0,153,51)","size":1.0},{"label":"Represseur","source":"miR-200b-3p","target":"E-cadherin","id":"148","attributes":{},"color":"rgb(204,51,0)","size":1.0},{"label":"Activateur","source":"RAS-ERK1-2","target":"Slug","id":"196","attributes":{},"color":"rgb(0,153,51)","size":1.0},{"label":"Activateur","source":"NF-kB","target":"EMT","id":"178","attributes":{},"color":"rgb(0,153,51)","size":1.0},{"label":"Activateur","source":"miR-212-5p","target":"E-cadherin","id":"153","attributes":{},"color":"rgb(0,153,51)","size":1.0},{"label":"Activateur","source":"H19","target":"miR-675","id":"63","attributes":{},"color":"rgb(0,153,51)","size":1.0},{"label":"Represseur","source":"HTPB","target":"RHOA","id":"87","attributes":{},"color":"rgb(204,51,0)","size":1.0},{"label":"Represseur","source":"MALAT1","target":"miR-129-5p","id":"121","attributes":{},"color":"rgb(204,51,0)","size":1.0},{"label":"Represseur","source":"UCA1","target":"miR-1","id":"222","attributes":{},"color":"rgb(204,51,0)","size":1.0},{"label":"Activateur","source":"TGF-beta","target":"EMT","id":"212","attributes":{},"color":"rgb(0,153,51)","size":1.0},{"label":"Represseur","source":"miR-3178","target":"Notch","id":"160","attributes":{},"color":"rgb(204,51,0)","size":1.0},{"label":"Activateur","source":"miR-454","target":"AKT","id":"166","attributes":{},"color":"rgb(0,153,51)","size":1.0},{"label":"Activateur","source":"B-cathenin","target":"HOTAIR","id":"19","attributes":{},"color":"rgb(0,153,51)","size":1.0},{"label":"Represseur","source":"5-Aza-DC","target":"CH3-DKK2","id":"4","attributes":{},"color":"rgb(204,51,0)","size":1.0},{"label":"Represseur","source":"HTPB","target":"MMP9","id":"86","attributes":{},"color":"rgb(204,51,0)","size":1.0},{"label":"Represseur","source":"miR-221/222","target":"TRSP1","id":"156","attributes":{},"color":"rgb(204,51,0)","size":1.0},{"label":"Represseur","source":"DACT2","target":"AKT","id":"39","attributes":{},"color":"rgb(204,51,0)","size":1.0},{"label":"Activateur","source":"KDM5B","target":"c-Met","id":"97","attributes":{},"color":"rgb(0,153,51)","size":1.0},{"label":"Activateur","source":"miR-373","target":"HIFa","id":"162","attributes":{},"color":"rgb(0,153,51)","size":1.0},{"label":"Represseur","source":"AR","target":"ARNILA","id":"14","attributes":{},"color":"rgb(204,51,0)","size":1.0},{"label":"Represseur","source":"miR-146a","target":"RHOA","id":"137","attributes":{},"color":"rgb(204,51,0)","size":1.0},{"label":"Activateur","source":"HDAC-SAHA","target":"E-cadherin","id":"72","attributes":{},"color":"rgb(0,153,51)","size":1.0},{"label":"Activateur","source":"HOXA11-AS","target":"EMT","id":"80","attributes":{},"color":"rgb(0,153,51)","size":1.0},{"label":"Activateur","source":"NCR3LG1","target":"EMT","id":"177","attributes":{},"color":"rgb(0,153,51)","size":1.0},{"label":"Activateur","source":"WWC1","target":"Hippo/YAP","id":"228","attributes":{},"color":"rgb(0,153,51)","size":1.0},{"label":"Activateur","source":"HIFa","target":"EMT","id":"77","attributes":{},"color":"rgb(0,153,51)","size":1.0},{"label":"Activateur","source":"MMP9","target":"EMT","id":"174","attributes":{},"color":"rgb(0,153,51)","size":1.0},{"label":"Represseur","source":"CH3-FOXF2","target":"FOXF2","id":"238","attributes":{},"color":"rgb(204,51,0)","size":1.0},{"label":"Represseur","source":"HTPB","target":"MMP13","id":"84","attributes":{},"color":"rgb(204,51,0)","size":1.0},{"label":"Represseur","source":"miR-199a-5p","target":"EMT","id":"146","attributes":{},"color":"rgb(204,51,0)","size":1.0},{"label":"Activateur","source":"KDM5B","target":"N-cadherin","id":"100","attributes":{},"color":"rgb(0,153,51)","size":1.0},{"label":"Activateur","source":"AC026904.1","target":"Slug","id":"6","attributes":{},"color":"rgb(0,153,51)","size":1.0},{"label":"Represseur","source":"miR-200 family","target":"EMT","id":"147","attributes":{},"color":"rgb(204,51,0)","size":1.0},{"label":"Activateur","source":"IL-6","target":"EMT","id":"89","attributes":{},"color":"rgb(0,153,51)","size":1.0},{"label":"Activateur","source":"hSETD1A","target":"MMP13","id":"81","attributes":{},"color":"rgb(0,153,51)","size":1.0},{"label":"Activateur","source":"Adam12","target":"EMT","id":"7","attributes":{},"color":"rgb(0,153,51)","size":1.0},{"label":"Activateur","source":"EZH2","target":"MMP9","id":"55","attributes":{},"color":"rgb(0,153,51)","size":1.0},{"label":"Activateur","source":"miR-182","target":"FOXF2","id":"143","attributes":{},"color":"rgb(0,153,51)","size":1.0},{"label":"Represseur","source":"miR-200b-3p","target":"LIMK1/CFL1","id":"149","attributes":{},"color":"rgb(204,51,0)","size":1.0},{"label":"Represseur","source":"miR-142-3p","target":"ZEB1/ZEB2","id":"134","attributes":{},"color":"rgb(204,51,0)","size":1.0},{"label":"Activateur","source":"hSETD1A","target":"MMP9","id":"83","attributes":{},"color":"rgb(0,153,51)","size":1.0},{"label":"Represseur","source":"TIP60","target":"Slug","id":"216","attributes":{},"color":"rgb(204,51,0)","size":1.0},{"label":"Represseur","source":"ROR","target":"miR-145","id":"201","attributes":{},"color":"rgb(204,51,0)","size":1.0},{"label":"Represseur","source":"ADAMTS18","target":"AKT","id":"8","attributes":{},"color":"rgb(204,51,0)","size":1.0},{"label":"Activateur","source":"FOXA1","target":"EMT","id":"58","attributes":{},"color":"rgb(0,153,51)","size":1.0},{"label":"Activateur","source":"Osteonectin","target":"EMT","id":"188","attributes":{},"color":"rgb(0,153,51)","size":1.0},{"label":"Activateur","source":"KDM5B","target":"Slug","id":"101","attributes":{},"color":"rgb(0,153,51)","size":1.0},{"label":"Activateur","source":"RAS-ERK1-2","target":"ZEB1/ZEB2","id":"199","attributes":{},"color":"rgb(0,153,51)","size":1.0},{"label":"Activateur","source":"hSETD1A","target":"MMP2","id":"82","attributes":{},"color":"rgb(0,153,51)","size":1.0},{"label":"Represseur","source":"miR-182","target":"PFN1","id":"144","attributes":{},"color":"rgb(204,51,0)","size":1.0},{"label":"Activateur","source":"B-cathenin","target":"Slug","id":"20","attributes":{},"color":"rgb(0,153,51)","size":1.0},{"label":"Activateur","source":"miR-373","target":"Twist","id":"163","attributes":{},"color":"rgb(0,153,51)","size":1.0},{"label":"Represseur","source":"PCPA","target":"Slug","id":"191","attributes":{},"color":"rgb(204,51,0)","size":1.0},{"label":"Activateur","source":"EGFR","target":"ARF6","id":"51","attributes":{},"color":"rgb(0,153,51)","size":1.0},{"label":"Represseur","source":"HDAC8","target":"Hippo/YAP","id":"76","attributes":{},"color":"rgb(204,51,0)","size":1.0},{"label":"Activateur","source":"PROM1","target":"EMT","id":"193","attributes":{},"color":"rgb(0,153,51)","size":1.0},{"label":"Represseur","source":"HuR","target":"PROM1","id":"88","attributes":{},"color":"rgb(204,51,0)","size":1.0},{"label":"Activateur","source":"SOX4","target":"B-cathenin","id":"211","attributes":{},"color":"rgb(0,153,51)","size":1.0},{"label":"Activateur","source":"JAK/STAT3","target":"EMT","id":"92","attributes":{},"color":"rgb(0,153,51)","size":1.0},{"label":"Represseur","source":"miR-145","target":"ARF6","id":"136","attributes":{},"color":"rgb(204,51,0)","size":1.0},{"label":"Represseur","source":"DKK2","target":"B-cathenin","id":"41","attributes":{},"color":"rgb(204,51,0)","size":1.0},{"label":"Activateur","source":"Notch","target":"EMT","id":"180","attributes":{},"color":"rgb(0,153,51)","size":1.0},{"label":"Represseur","source":"PVT1","target":"p21","id":"195","attributes":{},"color":"rgb(204,51,0)","size":1.0},{"label":"Represseur","source":"ENT","target":"HDAC-ENT","id":"53","attributes":{},"color":"rgb(204,51,0)","size":1.0},{"label":"Activateur","source":"c-Met","target":"EMT","id":"23","attributes":{},"color":"rgb(0,153,51)","size":1.0},{"label":"Activateur","source":"KDM3A","target":"JAK/STAT3","id":"94","attributes":{},"color":"rgb(0,153,51)","size":1.0},{"label":"Represseur","source":"miR-141-3p","target":"ZEB1/ZEB2","id":"133","attributes":{},"color":"rgb(204,51,0)","size":1.0},{"label":"Represseur","source":"DNMT1","target":"WWC1","id":"47","attributes":{},"color":"rgb(204,51,0)","size":1.0},{"label":"Activateur","source":"KDM3A","target":"MMP9","id":"96","attributes":{},"color":"rgb(0,153,51)","size":1.0},{"label":"Represseur","source":"miR-139-5p","target":"TGF-beta","id":"130","attributes":{},"color":"rgb(204,51,0)","size":1.0},{"label":"Activateur","source":"TSA","target":"E-cadherin","id":"218","attributes":{},"color":"rgb(0,153,51)","size":1.0},{"label":"Activateur","source":"AKT","target":"EMT","id":"13","attributes":{},"color":"rgb(0,153,51)","size":1.0},{"label":"Represseur","source":"E-cadherin","target":"EMT","id":"49","attributes":{},"color":"rgb(204,51,0)","size":1.0},{"label":"Activateur","source":"EZH2","target":"MMP2","id":"54","attributes":{},"color":"rgb(0,153,51)","size":1.0},{"label":"Activateur","source":"cbl C","target":"EGFR","id":"26","attributes":{},"color":"rgb(0,153,51)","size":1.0},{"label":"Activateur","source":"LIMK1/CFL1","target":"EMT","id":"110","attributes":{},"color":"rgb(0,153,51)","size":1.0},{"label":"Represseur","source":"miR-196a-5p","target":"AKT","id":"145","attributes":{},"color":"rgb(204,51,0)","size":1.0},{"label":"Represseur","source":"miR-141-3p","target":"Vimentin","id":"132","attributes":{},"color":"rgb(204,51,0)","size":1.0},{"label":"Represseur","source":"UNC0638","target":"Snail","id":"225","attributes":{},"color":"rgb(204,51,0)","size":1.0},{"label":"Activateur","source":"EGFR","target":"B-cathenin","id":"52","attributes":{},"color":"rgb(0,153,51)","size":1.0},{"label":"Represseur","source":"miR-34c-3p","target":"RAS-ERK1-2","id":"161","attributes":{},"color":"rgb(204,51,0)","size":1.0},{"label":"Represseur","source":"LIFR","target":"EMT","id":"109","attributes":{},"color":"rgb(204,51,0)","size":1.0},{"label":"Activateur","source":"SAHA","target":"HDAC8","id":"204","attributes":{},"color":"rgb(0,153,51)","size":1.0},{"label":"Activateur","source":"HDAC-ENT","target":"Twist","id":"68","attributes":{},"color":"rgb(0,153,51)","size":1.0},{"label":"Activateur","source":"cbl B","target":"EGFR","id":"25","attributes":{},"color":"rgb(0,153,51)","size":1.0},{"label":"Represseur","source":"ARNILA","target":"miR-204","id":"16","attributes":{},"color":"rgb(204,51,0)","size":1.0},{"label":"Represseur","source":"Laminin","target":"EMT","id":"103","attributes":{},"color":"rgb(204,51,0)","size":1.0},{"label":"Represseur","source":"5-Aza-DC","target":"CH3-CREB3Li","id":"2","attributes":{},"color":"rgb(204,51,0)","size":1.0},{"label":"Represseur","source":"Snail","target":"E-cadherin","id":"207","attributes":{},"color":"rgb(204,51,0)","size":1.0},{"label":"Represseur","source":"Lapatinib","target":"EGFR","id":"104","attributes":{},"color":"rgb(204,51,0)","size":1.0},{"label":"Activateur","source":"HDAC-ENT","target":"Cytokeratin8/18","id":"64","attributes":{},"color":"rgb(0,153,51)","size":1.0},{"label":"Represseur","source":"5-Aza-DC","target":"CH3-DACT2","id":"3","attributes":{},"color":"rgb(204,51,0)","size":1.0},{"label":"Represseur","source":"miR-155-5p","target":"DUSP7","id":"142","attributes":{},"color":"rgb(204,51,0)","size":1.0},{"label":"Represseur","source":"miR-139-5p","target":"AKT","id":"127","attributes":{},"color":"rgb(204,51,0)","size":1.0},{"label":"Activateur","source":"LSD1","target":"Slug","id":"118","attributes":{},"color":"rgb(0,153,51)","size":1.0},{"label":"Represseur","source":"miR-655","target":"PRRX2","id":"168","attributes":{},"color":"rgb(204,51,0)","size":1.0},{"label":"Activateur","source":"MMP13","target":"EMT","id":"172","attributes":{},"color":"rgb(0,153,51)","size":1.0},{"label":"Represseur","source":"CH3-ADAMTS18","target":"ADAMTS18","id":"233","attributes":{},"color":"rgb(204,51,0)","size":1.0},{"label":"Represseur","source":"B-cathenin","target":"E-cadherin","id":"18","attributes":{},"color":"rgb(204,51,0)","size":1.0},{"label":"Represseur","source":"5-Aza-DC","target":"CH3-BRMS1","id":"1","attributes":{},"color":"rgb(204,51,0)","size":1.0},{"label":"Activateur","source":"FOXF2","target":"Twist","id":"59","attributes":{},"color":"rgb(0,153,51)","size":1.0},{"label":"Activateur","source":"HDAC-LBH589","target":"ZEB1/ZEB2","id":"71","attributes":{},"color":"rgb(0,153,51)","size":1.0},{"label":"Activateur","source":"RAS-ERK1-2","target":"Snail","id":"197","attributes":{},"color":"rgb(0,153,51)","size":1.0},{"label":"Activateur","source":"LINC00518","target":"B-cathenin","id":"111","attributes":{},"color":"rgb(0,153,51)","size":1.0},{"label":"Activateur","source":"DLK1-DIO3","target":"Twist","id":"44","attributes":{},"color":"rgb(0,153,51)","size":1.0},{"label":"Represseur","source":"miR-125b","target":"RAS-ERK1-2","id":"125","attributes":{},"color":"rgb(204,51,0)","size":1.0},{"label":"Activateur","source":"SMA","target":"EMT","id":"206","attributes":{},"color":"rgb(0,153,51)","size":1.0},{"label":"Represseur","source":"ADIPOR1","target":"IL-6","id":"10","attributes":{},"color":"rgb(204,51,0)","size":1.0},{"label":"Activateur","source":"Vimentin","target":"EMT","id":"226","attributes":{},"color":"rgb(0,153,51)","size":1.0},{"label":"Activateur","source":"MTDH","target":"Twist","id":"175","attributes":{},"color":"rgb(0,153,51)","size":1.0},{"label":"Represseur","source":"miR-30a","target":"ROR1","id":"158","attributes":{},"color":"rgb(204,51,0)","size":1.0},{"label":"Represseur","source":"LINC00518","target":"CDX2","id":"112","attributes":{},"color":"rgb(204,51,0)","size":1.0},{"label":"Represseur","source":"LSD1","target":"E-cadherin","id":"117","attributes":{},"color":"rgb(204,51,0)","size":1.0},{"label":"Activateur","source":"PRRX2","target":"B-cathenin","id":"194","attributes":{},"color":"rgb(0,153,51)","size":1.0},{"label":"Activateur","source":"OR3A4","target":"EMT","id":"187","attributes":{},"color":"rgb(0,153,51)","size":1.0},{"label":"Represseur","source":"UCA1","target":"miR-203","id":"223","attributes":{},"color":"rgb(204,51,0)","size":1.0},{"label":"Activateur","source":"HDAC-LBH589","target":"E-cadherin","id":"70","attributes":{},"color":"rgb(0,153,51)","size":1.0},{"label":"Represseur","source":"CH3-DACT2","target":"DACT2","id":"236","attributes":{},"color":"rgb(204,51,0)","size":1.0},{"label":"Represseur","source":"Slug","target":"E-cadherin","id":"205","attributes":{},"color":"rgb(204,51,0)","size":1.0},{"label":"Represseur","source":"CH3-BRMS1","target":"BRMS1","id":"234","attributes":{},"color":"rgb(204,51,0)","size":1.0},{"label":"Represseur","source":"miR-429-5p","target":"LIMK1/CFL1","id":"164","attributes":{},"color":"rgb(204,51,0)","size":1.0},{"label":"Activateur","source":"HDAC8","target":"FOXA1","id":"75","attributes":{},"color":"rgb(0,153,51)","size":1.0},{"label":"Represseur","source":"TSA","target":"Vimentin","id":"220","attributes":{},"color":"rgb(204,51,0)","size":1.0},{"label":"Activateur","source":"CD146","target":"EMT","id":"27","attributes":{},"color":"rgb(0,153,51)","size":1.0},{"label":"Activateur","source":"miR-574-5p","target":"ZEB1/ZEB2","id":"167","attributes":{},"color":"rgb(0,153,51)","size":1.0},{"label":"Activateur","source":"MMP2","target":"EMT","id":"173","attributes":{},"color":"rgb(0,153,51)","size":1.0},{"label":"Activateur","source":"DUSP7","target":"EMT","id":"48","attributes":{},"color":"rgb(0,153,51)","size":1.0},{"label":"Represseur","source":"BRMS1","target":"EMT","id":"21","attributes":{},"color":"rgb(204,51,0)","size":1.0},{"label":"Represseur","source":"XIST","target":"miR-155-5p","id":"229","attributes":{},"color":"rgb(204,51,0)","size":1.0},{"label":"Represseur","source":"miR-155","target":"Osteonectin","id":"139","attributes":{},"color":"rgb(204,51,0)","size":1.0},{"label":"Represseur","source":"miR-203","target":"Slug","id":"151","attributes":{},"color":"rgb(204,51,0)","size":1.0},{"label":"Represseur","source":"EZH2","target":"WWC1","id":"57","attributes":{},"color":"rgb(204,51,0)","size":1.0},{"label":"Represseur","source":"ADIPOR1","target":"JAK/STAT3","id":"11","attributes":{},"color":"rgb(204,51,0)","size":1.0},{"label":"Represseur","source":"miR-141-3p","target":"N-cadherin","id":"131","attributes":{},"color":"rgb(204,51,0)","size":1.0},{"label":"Represseur","source":"CH3-CREB3Li","target":"CREB3L1","id":"235","attributes":{},"color":"rgb(204,51,0)","size":1.0},{"label":"Activateur","source":"HDAC-ENT","target":"Vimentin","id":"69","attributes":{},"color":"rgb(0,153,51)","size":1.0},{"label":"Represseur","source":"TSA","target":"Slug","id":"219","attributes":{},"color":"rgb(204,51,0)","size":1.0},{"label":"Represseur","source":"HTPB","target":"MMP2","id":"85","attributes":{},"color":"rgb(204,51,0)","size":1.0},{"label":"Represseur","source":"miR-200b-3p","target":"ZEB1/ZEB2","id":"150","attributes":{},"color":"rgb(204,51,0)","size":1.0},{"label":"Activateur","source":"MALAT1","target":"miR-1","id":"120","attributes":{},"color":"rgb(0,153,51)","size":1.0},{"label":"Represseur","source":"Imatinib","target":"Lapatinib","id":"242","attributes":{},"color":"rgb(204,51,0)","size":1.0}]}
